# Supplementary material for: Chirality and Relativistic Effects in Os3(CO)12
Source: Molecules. 2021 Jun 1;26(11):3333. doi: 10.3390/molecules26113333 (PMC8199560; doi:10.3390/molecules26113333)
Supplement: Supplementary file 1 [file molecules-26-03333-s001.zip]

Archive with 1 entries (1 files):
- molecules-1240919-SI.pdf
